# Supplementary material for: Barriers Associated with Help-Seeking for Stroke Symptoms Despite Public Awareness Campaigns: A Cross-Sectional Study
Source: NeuroSci. 2026 Jun 14;7(3):70. doi: 10.3390/neurosci7030070 (PMC13305497; doi:10.3390/neurosci7030070)
Supplement: Supplementary file 1 [file neurosci-07-00070-s001.zip]

Archive with 1 entries (1 files):
- neurosci-4275198-supplementary.pdf
